# Supplementary material for: Cannabidiol-Based Thiosemicarbazones: A Preliminary Study Evaluating Their Anti-Tyrosinase Properties
Source: Molecules. 2025 Mar 13;30(6):1291. doi: 10.3390/molecules30061291 (PMC11944387; doi:10.3390/molecules30061291)
Supplement: Supplementary file 1 [file molecules-30-01291-s001.zip]

Archive with 1 entries (1 files):
- molecules-3486160-supplementary.pdf
